# Supplementary material for: Development of a Bmi1+ Cardiac Mouse Progenitor Immortalized Model to Unravel the Relationship with Its Protective Vascular Endothelial Niche
Source: Int J Mol Sci. 2024 Aug 13;25(16):8815. doi: 10.3390/ijms25168815 (PMC11354400; doi:10.3390/ijms25168815)
Supplement: Supplementary file 1 [file ijms-25-08815-s001.zip]

Archive with 1 entries (1 files):
- ijms-3113310-supplementary.pdf
